# Supplementary material for: Wild Citrus CTV Genomic Data Provides Novel Insights into Its Global Transmission Dynamics
Source: Viruses. 2025 Aug 26;17(9):1162. doi: 10.3390/v17091162 (PMC12474035; doi:10.3390/v17091162)
Supplement: Supplementary file 1 [file viruses-17-01162-s001.zip]

Archive with 3 entries (3 files):
- Supplementary Information1.pdf
- Supplementary Information2.pdf
- Supplementary Information3.pdf
